# Supplementary material for: The Polar Fox Lagoon in Siberia harbours a community of Bathyarchaeota possessing the potential for peptide fermentation and acetogenesis
Source: Antonie Van Leeuwenhoek. 2022 Aug 10;115(10):1229–44. doi: 10.1007/s10482-022-01767-z (PMC9534799; doi:10.1007/s10482-022-01767-z)
Supplement: Supplementary file 1 — Supplementary Table S1: Non-Bathyarchaeotal MAGs recovered from Polar Fox Lagoon metagenome (XLSX 29 KB) [file 10482_2022_1767_MOESM1_ESM.xlsx]

## Sheet: Sheet1
File	MAG	NCBI taxonomy	GTDB lineage	# genomes	# markers	# marker sets	0	1	2	3	4	5	Completeness	Contamination	Strain heterogeneity
das_tool.metabat2.133.fa	1	Bacteroidales bacterium	d__Bacteria;p__Bacteroidota;c__Bacteroidia;o__Bacteroidales;f__VadinHA17;g__LD21;s__	350	316	210	0	309	7	0	0	0	100.00	2.22	0.00
das_tool.metabat2.172.fa	2	Candidatus Bathyarchaeota archaeon	d__Archaea;p__Thermoproteota;c__Bathyarchaeia;o__B26-1;f__UBA233;g__DRUK01;s__	207	149	107	1	138	9	1	0	0	99.07	8.88	8.33
das_tool.metabat2.35.fa	3	Methanotrichaceae archaeon	d__Archaea;p__Halobacteriota;c__Methanosarcinia;o__Methanotrichales;f__Methanotrichaceae;g__;s__	95	228	153	4	221	3	0	0	0	97.39	1.96	0.00
das_tool.metabat2.14_sub.fa	4	Candidatus Bathyarchaeota archaeon	d__Archaea;p__Thermoproteota;c__Bathyarchaeia;o__B26-1;f__UBA233;g__20-14-0-80-47-9;s__	207	149	107	5	120	21	2	1	0	97.20	22.74	21.21
das_tool.concoct.214.fa	5	Maribacter sp.	d__Bacteria;p__Bacteroidota;c__Bacteroidia;o__Flavobacteriales;f__Flavobacteriaceae;g__Maribacter_A;s__	47	571	303	14	541	16	0	0	0	97.18	3.32	50.00
das_tool.maxbin2.170_sub.fa	7	Candidatus Zixibacteria bacterium	d__Bacteria;p__Zixibacteria;c__MSB-5A5;o__MSB-5A5;f__RBG-16-43-9;g__RBG-16-43-9;s__	2993	147	91	3	139	5	0	0	0	96.70	4.95	40.00
das_tool.maxbin2.153_sub.fa	8	Thermodesulfovibrionales bacterium	d__Bacteria;p__Nitrospirota;c__Thermodesulfovibrionia;o__Thermodesulfovibrionales;f__SM23-35;g__UBA2194;s__	2258	181	110	8	163	10	0	0	0	96.48	7.78	60.00
das_tool.maxbin2.130_sub.fa	9	Acidimicrobiia bacterium	d__Bacteria;p__Actinobacteriota;c__Acidimicrobiia;o__IMCC26256;f__PALSA-555;g__SHUY01;s__	901	171	117	8	158	3	2	0	0	96.08	2.25	55.56
das_tool.metabat2.177.fa	10	Thermoplasmata archaeon	d__Archaea;p__Thermoplasmatota;c__Thermoplasmata;o__UBA10834;f__UBA10834;g__COMBO-56-21;s__	148	188	125	8	174	6	0	0	0	95.33	4.00	16.67
das_tool.concoct.38_sub.fa	11	Candidatus Bathyarchaeota archaeon	d__Archaea;p__Thermoproteota;c__Bathyarchaeia;o__B26-1;f__UBA233;g__20-14-0-80-47-9;s__	207	149	107	5	137	7	0	0	0	95.33	6.07	14.29
das_tool.metabat2.151.fa	12	Dehalococcoidales bacterium	d__Bacteria;p__Chloroflexota;c__Dehalococcoidia;o__Dehalococcoidales;f__E44-bin88;g__E44-bin88;s__	924	151	101	6	144	1	0	0	0	94.72	0.99	0.00
das_tool.metabat2.203.fa	13	Actinobacteria bacterium	d__Bacteria;p__Actinobacteriota;c__UBA1414;o__UBA1414;f__UBA1414;g__;s__	924	163	110	8	147	8	0	0	0	94.70	6.67	25.00
das_tool.metabat2.284.fa	14	Candidatus Bathyarchaeota archaeon	d__Archaea;p__Thermoproteota;c__Bathyarchaeia;o__40CM-2-53-6;f__FEN-987;g__;s__	207	149	107	7	136	6	0	0	0	94.63	4.67	16.67
das_tool.concoct.67_sub.fa	15	Anaerolineales bacterium	d__Bacteria;p__Chloroflexota;c__Anaerolineae;o__Anaerolineales;f__EnvOPS12;g__OLB14;s__	924	163	110	6	142	12	3	0	0	94.55	10.06	23.81
das_tool.metabat2.295.fa	16	Thermoanaerobaculaceae bacterium	d__Bacteria;p__Acidobacteriota;c__Thermoanaerobaculia;o__Thermoanaerobaculales;f__Thermoanaerobaculaceae;g__RBG-13-68-16;s__	2258	188	117	8	175	5	0	0	0	94.44	3.04	20.00
das_tool.maxbin2.008.fa	17	Steroidobacteraceae bacterium	d__Bacteria;p__Proteobacteria;c__Gammaproteobacteria;o__Steroidobacterales;f__Steroidobacteraceae;g__RPQJ01;s__	67	481	276	20	416	43	2	0	0	94.08	7.92	16.33
das_tool.maxbin2.073_sub.fa	18	Anaerolineae bacterium	d__Bacteria;p__Chloroflexota;c__Anaerolineae;o__B4-G1;f__SLSP01;g__;s__	924	163	110	8	150	5	0	0	0	93.94	3.74	80.00
das_tool.metabat2.77.fa	19	Candidatus Bathyarchaeota archaeon	d__Archaea;p__Thermoproteota;c__Bathyarchaeia;o__40CM-2-53-6;f__;g__;s__	207	145	103	8	131	5	1	0	0	92.72	5.83	12.50
das_tool.metabat2.173.fa	20	Dehalococcoidia bacterium	d__Bacteria;p__Chloroflexota;c__Dehalococcoidia;o__GIF9;f__UBA5620;g__9FT-COMBO-48-23;s__	924	151	101	9	131	11	0	0	0	92.54	9.90	36.36
das_tool.metabat2.103_sub.fa	21	Desulfobacterales bacterium	d__Bacteria;p__Desulfobacterota;c__Desulfobacteria;o__Desulfobacterales;f__UBA11574;g__UBA11574;s__	5449	102	56	7	78	15	2	0	0	92.53	12.36	33.33
das_tool.metabat2.22.fa	22	Candidatus Aminicenantes bacterium	d__Bacteria;p__Acidobacteriota;c__Aminicenantia;o__UBA2199;f__UBA2199;g__UBA2199;s__	2258	188	117	13	174	1	0	0	0	92.34	0.85	0.00
das_tool.concoct.60_sub.fa	23	Dehalococcoidia bacterium	d__Bacteria;p__Chloroflexota;c__Dehalococcoidia;o__SZUA-161;f__SZUA-161;g__SZUA-161;s__	924	151	101	9	108	28	6	0	0	92.08	24.66	21.74
das_tool.metabat2.65.fa	24	Methanomassiliicoccales archaeon	d__Archaea;p__Thermoplasmatota;c__Thermoplasmata;o__Methanomassiliicoccales;f__JACIVX01;g__;s__	148	187	124	14	156	16	1	0	0	91.94	4.91	5.26
das_tool.concoct.31.fa	25	Deltaproteobacteria bacterium	d__Bacteria;p__Desulfobacterota;c__BSN033;o__B13-G15;f__RBG-16-54-18;g__RBG-16-54-11;s__	83	247	155	14	215	18	0	0	0	91.77	9.57	44.44
das_tool.metabat2.218.fa	26	Anaerolineales bacterium	d__Bacteria;p__Chloroflexota;c__Anaerolineae;o__Anaerolineales;f__UBA4823;g__9FT-COMBO-55-16;s__	924	163	110	13	141	8	0	1	0	91.67	7.74	21.43
das_tool.concoct.140.fa	27	Anaerolineales bacterium	d__Bacteria;p__Chloroflexota;c__Anaerolineae;o__Anaerolineales;f__UBA4823;g__;s__	924	163	110	14	137	11	0	1	0	91.67	10.38	29.41
das_tool.maxbin2.116.fa	28	Methyloceanibacter sp.	d__Bacteria;p__Proteobacteria;c__Alphaproteobacteria;o__Rhizobiales;f__Methyloligellaceae;g__Methyloceanibacter;s__	356	413	248	28	370	15	0	0	0	91.59	3.67	66.67
das_tool.maxbin2.057_sub.fa	29	Gammaproteobactera bacterium	d__Bacteria;p__Proteobacteria;c__Gammaproteobacteria;o__BM003;f__BM003;g__;s__	119	544	284	41	452	49	0	1	1	91.46	10.95	23.08
das_tool.concoct.13_sub.fa	30	Anaerolineales bacterium	d__Bacteria;p__Chloroflexota;c__Anaerolineae;o__Anaerolineales;f__E44-bin32;g__E44-bin32;s__	5449	104	58	6	63	34	1	0	0	91.38	37.93	67.57
das_tool.metabat2.282.fa	31	Ignavibacteriaceae bacterium	d__Bacteria;p__Bacteroidota;c__Ignavibacteria;o__Ignavibacteriales;f__Ignavibacteriaceae;g__;s__	433	270	179	21	229	20	0	0	0	91.19	7.84	85.00
das_tool.concoct.200_sub.fa	32	Candidatus Aminicenantes bacterium	d__Bacteria;p__Acidobacteriota;c__Aminicenantia;o__Aminicenantales;f__RBG-16-66-30;g__RBG-16-66-30;s__	2258	188	117	16	153	19	0	0	0	91.18	11.90	73.68
das_tool.metabat2.154_sub.fa	33	Candidatus Bathyarchaeota archaeon	d__Archaea;p__Thermoproteota;c__Bathyarchaeia;o__B26-1;f__UBA233;g__;s__	207	149	107	11	125	12	1	0	0	91.12	9.97	33.33
das_tool.concoct.239_sub.fa	34	Phycisphaerae bacterium	d__Bacteria;p__Planctomycetota;c__Phycisphaerae;o__SM23-33;f__SM23-33;g__FEN-1349;s__	2921	143	88	9	130	4	0	0	0	90.91	2.94	50.00
das_tool.metabat2.46.fa	35	Candidatus Aminicenantes bacterium	d__Bacteria;p__Acidobacteriota;c__Aminicenantia;o__Aminicenantales;f__UBA4085;g__FEN-413;s__	2258	188	117	12	171	4	1	0	0	90.85	5.13	28.57
das_tool.concoct.167.fa	36	Candidatus Thermoplasmatota archaeon	d__Archaea;p__Thermoplasmatota;c__E2;o__DHVEG-1;f__DHVEG-1;g__M9B1D;s__	148	188	125	27	159	2	0	0	0	90.66	1.60	0.00
das_tool.metabat2.25.fa	37	Thermoplasmata archaeon	d__Archaea;p__Thermoplasmatota;c__Thermoplasmata;o__UBA10834;f__UBA10834;g__UBA9653;s__	148	188	125	16	170	2	0	0	0	90.47	1.60	50.00
das_tool.concoct.226.fa	38	Deltaproteobacteria bacterium	d__Bacteria;p__Desulfobacterota;c__SM23-61;o__SM23-61;f__SM23-61;g__;s__	83	247	155	17	215	15	0	0	0	90.43	8.71	73.33
das_tool.metabat2.191.fa	39	Thermoplasmata archaeon	d__Archaea;p__Thermoplasmatota;c__Thermoplasmata;o__UBA10834;f__UBA10834;g__UBA10834;s__	148	188	125	13	166	9	0	0	0	90.40	3.27	55.56
das_tool.metabat2.206.fa	40	Dehalococcoidia bacterium	d__Bacteria;p__Chloroflexota;c__Dehalococcoidia;o__DSTF01;f__;g__;s__	924	151	101	13	133	5	0	0	0	90.10	2.84	40.00
das_tool.metabat2.276_sub.fa	41	Bacterium	d__Bacteria;p__BMS3Abin14;c__BMS3Abin14;o__BMS3Abin14;f__;g__;s__	2258	190	119	15	168	7	0	0	0	90.06	3.46	100.00
das_tool.metabat2.226.fa	42	Candidatus Zixibacteria bacterium	d__Bacteria;p__Zixibacteria;c__MSB-5A5;o__MSB-5A5;f__RBG-16-43-9;g__RBG-16-43-9;s__	2993	147	91	12	130	5	0	0	0	89.40	3.43	40.00
das_tool.metabat2.286.fa	43	Anaerolineales bacterium	d__Bacteria;p__Chloroflexota;c__Anaerolineae;o__Anaerolineales;f__E44-bin32;g__;s__	924	163	110	14	144	5	0	0	0	89.09	3.72	20.00
das_tool.concoct.70_sub.fa	44	Acidobacteriia bacterium	d__Bacteria;p__Acidobacteriota;c__Acidobacteriae;o__UBA7540;f__UBA7540;g__;s__	2258	188	117	26	155	7	0	0	0	88.91	4.37	57.14
das_tool.metabat2.127_sub.fa	45	Dehalococcoidia bacterium	d__Bacteria;p__Chloroflexota;c__Dehalococcoidia;o__SM23-28-2;f__SM23-28-2;g__SM23-28-2;s__	924	151	101	19	127	5	0	0	0	88.69	3.17	80.00
das_tool.concoct.11.fa	46	Anaerolineaceae bacterium	d__Bacteria;p__Chloroflexota;c__Anaerolineae;o__Anaerolineales;f__Anaerolineaceae;g__;s__	924	163	110	15	138	10	0	0	0	88.18	8.36	40.00
das_tool.metabat2.44.fa	47	Candidatus Zixibacteria bacterium	d__Bacteria;p__Zixibacteria;c__MSB-5A5;o__MSB-5A5;f__;g__;s__	2993	147	91	17	121	8	1	0	0	88.07	8.44	63.64
das_tool.metabat2.116_sub.fa	48	Candidatus Bathyarchaeota archaeon	d__Archaea;p__Thermoproteota;c__Bathyarchaeia;o__TCS64;f__TCS64;g__UBA8941;s__	207	145	103	16	110	19	0	0	0	87.86	12.37	57.89
das_tool.metabat2.166_sub.fa	49	Candidatus Aminicenantes bacterium	d__Bacteria;p__Acidobacteriota;c__Aminicenantia;o__Aminicenantales;f__Aminicenantaceae;g__WTAW01;s__	2258	188	117	18	158	11	1	0	0	87.38	8.67	35.71
das_tool.concoct.171_sub.fa	50	Desulfobulbaceae bacterium	d__Bacteria;p__Desulfobacterota;c__Desulfobulbia;o__Desulfobulbales;f__Desulfurivibrionaceae;g__SURF-16;s__	62	280	168	29	236	15	0	0	0	87.05	4.93	66.67
das_tool.metabat2.269.fa	51	Anaerolineales bacterium	d__Bacteria;p__Chloroflexota;c__Anaerolineae;o__Anaerolineales;f__EnvOPS12;g__CG2-30-58-95;s__	924	163	110	17	141	5	0	0	0	86.97	4.09	20.00
das_tool.concoct.87.fa	52	Desulfobacterales bacterium	d__Bacteria;p__Desulfobacterota;c__Desulfobacteria;o__Desulfatiglandales;f__HGW-15;g__;s__	83	247	155	25	212	10	0	0	0	86.91	4.87	70.00
das_tool.metabat2.303_sub.fa	53	Dehalococcoidia bacterium	d__Bacteria;p__Chloroflexota;c__Dehalococcoidia;o__GIF9;f__AB-539-J10;g__RBG-13-51-36;s__	924	151	101	19	127	5	0	0	0	86.91	3.66	60.00
das_tool.metabat2.149.fa	54	Candidatus Zixibacteria bacterium	d__Bacteria;p__Zixibacteria;c__MSB-5A5;o__MSB-5A5;f__SM1-73;g__SM1-73;s__	2993	147	91	15	129	3	0	0	0	86.81	2.56	66.67
das_tool.concoct.28.fa	55	Woeseiaceae bacterium	d__Bacteria;p__Proteobacteria;c__Gammaproteobacteria;o__Woeseiales;f__Woeseiaceae;g__UBA1847;s__	119	544	284	55	463	24	1	0	1	86.74	5.82	37.84
das_tool.metabat2.174.fa	56	Candidatus Aminicenantes bacterium	d__Bacteria;p__Acidobacteriota;c__Aminicenantia;o__Aminicenantales;f__UBA4085;g__;s__	2258	188	117	20	164	3	1	0	0	86.70	2.99	16.67
das_tool.maxbin2.118_sub.fa	57	Methyloceanibacter sp.	d__Bacteria;p__Proteobacteria;c__Alphaproteobacteria;o__Rhizobiales;f__Methyloligellaceae;g__Methyloceanibacter;s__	356	413	248	63	276	66	8	0	0	86.57	21.26	33.33
das_tool.metabat2.160.fa	58	Thermoplasmata archaeon	d__Archaea;p__Thermoplasmatota;c__Thermoplasmata;o__UBA10834;f__UBA10834;g__;s__	148	188	125	21	144	22	1	0	0	86.53	13.35	80.00
das_tool.metabat2.94_sub.fa	59	Dehalococcoidales bacterium	d__Bacteria;p__Chloroflexota;c__Dehalococcoidia;o__Dehalococcoidales;f__RBG-16-60-22;g__;s__	924	151	101	17	129	5	0	0	0	86.30	4.05	100.00
das_tool.metabat2.294.fa	60	Candidatus Bathyarchaeota archaeon	d__Archaea;p__Thermoproteota;c__Bathyarchaeia;o__RBG-16-48-13;f__;g__;s__	207	149	107	17	120	10	2	0	0	86.14	9.66	6.25
das_tool.metabat2.202_sub.fa	61	Candidatus Aminicenantes bacterium	d__Bacteria;p__Acidobacteriota;c__Aminicenantia;o__Aminicenantales;f__;g__;s__	5449	104	58	11	75	17	1	0	0	86.05	16.46	0.00
das_tool.metabat2.41_sub.fa	62	Candidatus Bathyarchaeota archaeon	d__Archaea;p__Thermoproteota;c__Bathyarchaeia;o__RBG-16-48-13;f__;g__;s__	207	149	107	19	97	27	4	2	0	85.37	21.77	7.84
das_tool.maxbin2.212.fa	63	Anaerolineae bacterium	d__Bacteria;p__Chloroflexota;c__Anaerolineae;o__UBA7937;f__B3-Chlor;g__B3-Chlor;s__	924	160	109	18	131	11	0	0	0	85.17	9.28	72.73
das_tool.metabat2.129_sub.fa	64	Longimicrobiales bacterium	d__Bacteria;p__Gemmatimonadota;c__Gemmatimonadetes;o__Longimicrobiales;f__UBA6960;g__JABDNZ01;s__	2993	147	91	23	114	10	0	0	0	85.16	8.44	60.00
das_tool.metabat2.13_sub.fa	65	Anaerolineaceae bacterium	d__Bacteria;p__Chloroflexota;c__Anaerolineae;o__Anaerolineales;f__Anaerolineaceae;g__Ch10;s__	924	163	110	23	128	11	1	0	0	85.12	11.09	14.29
das_tool.metabat2.74.fa	66	Candidatus Bathyarchaeota archaeon	d__Archaea;p__Thermoproteota;c__Bathyarchaeia;o__B26-1;f__BA1;g__BIN-L-1;s__	207	145	103	20	102	22	1	0	0	84.95	14.54	24.00
das_tool.metabat2.104_sub.fa	67	Desulfobacterales bacterium	d__Bacteria;p__Desulfobacterota;c__Desulfobacteria;o__Desulfobacterales;f__ETH-SRB1;g__B13-G4;s__	83	247	155	33	182	29	3	0	0	84.36	11.99	47.37
das_tool.metabat2.180_sub.fa	68	Bacterium	d__Bacteria;p__UBA6262;c__UBA6262;o__WVXT01;f__WVXT01;g__;s__	2993	143	89	25	110	7	1	0	0	84.02	7.30	0.00
das_tool.metabat2.18.fa	69	Euryarchaeota archaeon	d__Archaea;p__Halobacteriota;c__Bog-38;o__Bog-38;f__Bog-38;g__Bog-38;s__	207	149	107	23	94	30	2	0	0	83.64	23.52	66.67
das_tool.metabat2.54.fa	70	Nitrososphaeraceae archaeon	d__Archaea;p__Thermoproteota;c__Nitrososphaeria;o__Nitrososphaerales;f__Nitrososphaeraceae;g__TH1177;s__	207	145	103	23	113	9	0	0	0	83.01	5.90	11.11
das_tool.concoct.165_sub.fa	71	Anaerolineales bacterium	d__Bacteria;p__Chloroflexota;c__Anaerolineae;o__Anaerolineales;f__UBA4823;g__;s__	924	163	110	24	103	33	3	0	0	82.53	29.74	4.76
das_tool.concoct.50_sub.fa	72	Candidatus Aminicenantes bacterium	d__Bacteria;p__Acidobacteriota;c__Aminicenantia;o__Aminicenantales;f__RBG-16-66-30;g__;s__	2258	188	117	28	156	4	0	0	0	82.50	1.93	50.00
das_tool.concoct.193.fa	73	Desulfobacterales bacterium	d__Bacteria;p__Desulfobacterota;c__BSN033;o__BSN033;f__UBA1163;g__;s__	83	247	155	30	205	10	2	0	0	82.47	7.13	43.75
das_tool.metabat2.37_sub.fa	74	Dehalococcoidia bacterium	d__Bacteria;p__Chloroflexota;c__Dehalococcoidia;o__GIF9;f__UBA5620;g__9FT-COMBO-48-23;s__	924	151	101	24	109	17	1	0	0	82.29	14.35	60.00
das_tool.metabat2.23_sub.fa	75	Candidatus Atribacteria bacterium	d__Bacteria;p__Caldatribacteriota;c__JS1;o__SB-45;f__34-128;g__34-128;s__	2248	125	78	17	104	4	0	0	0	81.27	0.47	75.00
das_tool.metabat2.211_sub.fa	76	Candidatus Lokiarchaeota archaeum	d__Archaea;p__Asgardarchaeota;c__Lokiarchaeia;o__CR-4;f__SOKP01;g__SOKP01;s__	207	149	107	24	116	8	1	0	0	81.15	7.48	54.55
das_tool.metabat2.182_sub.fa	77	Actinobacteria bacterium	d__Bacteria;p__Actinobacteriota;c__RBG-13-55-18;o__Fen-727;f__;g__;s__	924	163	110	29	131	3	0	0	0	80.81	0.69	100.00
das_tool.metabat2.4.fa	78	Acidimicrobiia bacterium	d__Bacteria;p__Actinobacteriota;c__Acidimicrobiia;o__IMCC26256;f__PALSA-555;g__SHUY01;s__	901	171	117	30	134	7	0	0	0	80.60	3.15	42.86
das_tool.concoct.1_sub.fa	79	Sedimentisphaerales bacterium	d__Bacteria;p__Planctomycetota;c__Phycisphaerae;o__Sedimentisphaerales;f__SG8-4;g__RBG-13-46-10;s__	2921	143	88	28	115	0	0	0	0	80.53	0.00	0.00
das_tool.metabat2.208_sub.fa	80	Desulfobacterales bacterium	d__Bacteria;p__Desulfobacterota;c__BSN033;o__B13-G15;f__RBG-16-54-18;g__RBG-16-54-11;s__	83	247	155	40	185	21	1	0	0	80.45	9.51	45.83
das_tool.metabat2.287.fa	81	Actinobacteria bacterium	d__Bacteria;p__Actinobacteriota;c__UBA1414;o__UBA1414;f__UBA1414;g__;s__	924	163	110	26	131	6	0	0	0	80.22	4.55	66.67
das_tool.metabat2.262_sub.fa	82	Candidatus Aminicenantes bacterium	d__Bacteria;p__Acidobacteriota;c__Aminicenantia;o__Aminicenantales;f__;g__;s__	2258	188	117	31	132	23	2	0	0	80.07	12.99	44.83
das_tool.metabat2.111.fa	83	Clostridiaceae bacterium	d__Bacteria;p__Firmicutes_A;c__Clostridia;o__Clostridiales;f__Clostridiaceae;g__Clostridium_AD;s__	44	404	145	67	302	32	3	0	0	79.70	9.75	63.41
das_tool.concoct.33_sub.fa	84	Anaerolineae bacterium	d__Bacteria;p__Chloroflexota;c__Anaerolineae;o__UBA7937;f__UBA7937;g__UBA7937;s__	924	160	109	32	125	3	0	0	0	79.41	2.02	0.00
das_tool.metabat2.79_sub.fa	85	Dehalococcoidia bacterium	d__Bacteria;p__Chloroflexota;c__Dehalococcoidia;o__GIF9;f__AB-539-J10;g__RBG-13-51-36;s__	924	151	101	28	110	13	0	0	0	79.21	9.26	69.23
das_tool.metabat2.150_sub.fa	86	Desulfobacteracea bacterium	d__Bacteria;p__Desulfobacterota;c__Desulfobacteria;o__Desulfatiglandales;f__Desulfatiglandaceae;g__JACNIU01;s__	83	247	155	43	183	21	0	0	0	79.03	8.27	66.67
das_tool.concoct.251_sub.fa	87	Anaerolineales bacterium	d__Bacteria;p__Chloroflexota;c__Anaerolineae;o__Anaerolineales;f__E44-bin32;g__;s__	924	163	110	28	124	10	1	0	0	79.01	8.67	46.15
das_tool.metabat2.184_sub.fa	88	Anaerolineaceae bacterium	d__Bacteria;p__Chloroflexota;c__Anaerolineae;o__Anaerolineales;f__Anaerolineaceae;g__;s__	924	163	110	29	126	7	1	0	0	78.94	6.17	40.00
das_tool.concoct.102_sub.fa	89	Anaerolineales bacterium	d__Bacteria;p__Chloroflexota;c__Anaerolineae;o__Anaerolineales;f__UBA11858;g__UBA11858;s__	924	163	110	28	129	6	0	0	0	78.48	4.73	16.67
das_tool.concoct.34_sub.fa	90	Thermoplasmata archaeon	d__Archaea;p__Thermoplasmatota;c__E2;o__DHVEG-1;f__DHVEG-1;g__SM1-50;s__	148	188	125	38	147	3	0	0	0	78.23	1.60	33.33
das_tool.concoct.162_sub.fa	91	Anaerolineales bacterium	d__Bacteria;p__Chloroflexota;c__Anaerolineae;o__Anaerolineales;f__E44-bin32;g__;s__	924	163	110	37	118	7	1	0	0	77.59	6.92	50.00
das_tool.metabat2.168_sub.fa	92	Anaerolineales bacterium	d__Bacteria;p__Chloroflexota;c__Anaerolineae;o__Anaerolineales;f__UBA11858;g__B10-G9;s__	924	163	110	31	106	23	3	0	0	77.58	21.37	15.62
das_tool.metabat2.275_sub.fa	93	Sedimentisphaerales bacterium	d__Bacteria;p__Planctomycetota;c__Phycisphaerae;o__Sedimentisphaerales;f__SG8-4;g__;s__	2921	143	88	28	110	5	0	0	0	77.36	3.70	60.00
das_tool.metabat2.183.fa	94	Chloroflexi bacterium	d__Bacteria;p__Chloroflexota;c__Ellin6529;o__CSP1-4;f__CSP1-4;g__;s__	924	161	108	35	93	30	3	0	0	77.36	21.95	41.03
das_tool.metabat2.196.fa	95	Candidatus Bathyarchaeota archaeon	d__Archaea;p__Thermoproteota;c__Bathyarchaeia;o__B26-1;f__UBA233;g__DRUK01;s__	207	149	107	33	110	5	1	0	0	76.17	5.21	62.50
das_tool.maxbin2.183_sub.fa	96	Desulfobacterales bacterium	d__Bacteria;p__Desulfobacterota;c__BSN033;o__BSN033;f__UBA1163;g__RBG-16-49-23;s__	83	247	155	48	187	10	2	0	0	76.08	5.93	18.75
das_tool.metabat2.289.fa	97	Candidatus Bathyarchaeota archaeon	d__Archaea;p__Thermoproteota;c__Bathyarchaeia;o__B26-1;f__UBA233;g__AD8-1;s__	207	149	107	39	84	24	1	1	0	76.04	20.31	54.55
das_tool.metabat2.155_sub.fa	98	Candidatus Bathyarchaeota archaeon	d__Archaea;p__Thermoproteota;c__Bathyarchaeia;o__B26-1;f__UBA233;g__DRUK01;s__	207	145	103	31	104	9	1	0	0	75.24	8.74	33.33
das_tool.concoct.246_sub.fa	99	Anaerolineae bacterium	d__Bacteria;p__Chloroflexota;c__Anaerolineae;o__B4-G1;f__B4-G1;g__JAAZAN01;s__	924	163	110	41	116	6	0	0	0	74.99	3.42	16.67
das_tool.metabat2.137.fa	100	Candidatus Hadarchaeum archaeon	d__Archaea;p__Hadarchaeota;c__Hadarchaeia;o__Hadarchaeales;f__Hadarchaeaceae;g__;s__	148	188	125	36	144	8	0	0	0	74.37	6.00	50.00
das_tool.metabat2.19_sub.fa	101	Sedimentisphaerales bacterium	d__Bacteria;p__Planctomycetota;c__Phycisphaerae;o__Sedimentisphaerales;f__SG8-4;g__;s__	2921	152	93	30	89	29	3	1	0	74.15	27.47	11.36
das_tool.metabat2.10.fa	102	Candidatus Bathyarchaeota archaeon	d__Archaea;p__Thermoproteota;c__Bathyarchaeia;o__B26-1;f__BA1;g__BIN-L-1;s__	207	145	103	36	89	19	1	0	0	73.82	15.53	27.27
das_tool.maxbin2.113_sub.fa	103	Actinobacteria bacterium	d__Bacteria;p__Actinobacteriota;c__UBA1414;o__UBA1414;f__UBA1414;g__20-14-0-20-35-9;s__	924	163	110	37	119	7	0	0	0	73.61	4.73	85.71
das_tool.concoct.57_sub.fa	104	Acidimicrobiia bacterium	d__Bacteria;p__Actinobacteriota;c__Acidimicrobiia;o__UBA5794;f__;g__;s__	901	171	117	41	105	24	1	0	0	73.41	11.84	29.63
das_tool.concoct.98.fa	105	Anaerolineales bacterium	d__Bacteria;p__Chloroflexota;c__Anaerolineae;o__Anaerolineales;f__EnvOPS12;g__;s__	924	163	110	43	113	7	0	0	0	73.28	3.13	42.86
das_tool.metabat2.1.fa	106	Anaerolineales bacterium	d__Bacteria;p__Chloroflexota;c__Anaerolineae;o__Anaerolineales;f__UBA11858;g__B10-G9;s__	924	163	110	37	121	4	1	0	0	73.18	5.00	57.14
das_tool.metabat2.245.fa	107	Candidatus Bathyarchaeota archaeon	d__Archaea;p__Thermoproteota;c__Bathyarchaeia;o__TCS64;f__TCS64;g__RBG-16-57-9;s__	207	149	107	36	102	11	0	0	0	72.83	7.86	72.73
das_tool.metabat2.106_sub.fa	108	Thermoanaerobaculales bacterium	d__Bacteria;p__Acidobacteriota;c__Thermoanaerobaculia;o__Thermoanaerobaculales;f__FEB-10;g__;s__	2258	188	117	43	106	36	2	1	0	71.79	24.62	29.17
das_tool.metabat2.45_sub.fa	109	Candidatus Microgenomates bacterium	d__Bacteria;p__Patescibacteria;c__Microgenomatia;o__2-02-FULL-39-11;f__2-02-FULL-39-11;g__;s__	924	151	101	32	114	5	0	0	0	71.62	4.16	80.00
das_tool.maxbin2.198_sub.fa	110	Methanoregula sp.	d__Archaea;p__Halobacteriota;c__Methanomicrobia;o__Methanomicrobiales;f__Methanoregulaceae;g__Methanoregula;s__	90	234	153	68	153	13	0	0	0	69.96	3.79	92.31
das_tool.maxbin2.186_sub.fa	111	Desulfobacterales bacterium	d__Bacteria;p__Desulfobacterota;c__BSN033;o__BSN033;f__UBA1163;g__JACAEX01;s__	83	247	155	70	153	21	2	1	0	69.92	12.22	48.48
das_tool.concoct.111_sub.fa	112	Dehalococcoidales bacterium	d__Bacteria;p__Chloroflexota;c__Dehalococcoidia;o__Dehalococcoidales;f__UBA2162;g__;s__	924	151	101	40	104	7	0	0	0	69.50	4.76	85.71
das_tool.metabat2.156_sub.fa	113	Actinobacteria bacterium	d__Bacteria;p__Actinobacteriota;c__RBG-13-55-18;o__Fen-727;f__;g__;s__	901	171	117	47	117	7	0	0	0	69.32	3.16	71.43
das_tool.maxbin2.227_sub.fa	114	Candidatus Bathyarchaeota archaeon	d__Archaea;p__Thermoproteota;c__Bathyarchaeia;o__40CM-2-53-6;f__RBG-13-38-9;g__;s__	207	145	103	48	74	19	3	1	0	68.70	18.07	5.88
das_tool.concoct.30_sub.fa	115	Armatimonadetes bacterium	d__Bacteria;p__Armatimonadota;c__CAIYQO01;o__WVXJ01;f__DTIZ01;g__;s__	924	161	108	42	88	29	2	0	0	68.64	17.06	74.29
das_tool.metabat2.285_sub.fa	116	Gillisia sp.	d__Bacteria;p__Bacteroidota;c__Bacteroidia;o__Flavobacteriales;f__Flavobacteriaceae;g__Gillisia;s__	33	496	263	134	324	33	5	0	0	68.40	8.55	75.00
das_tool.maxbin2.191_sub.fa	117	Candidatus Bathyarchaeota archaeon	d__Archaea;p__Thermoproteota;c__Bathyarchaeia;o__B26-1;f__UBA233;g__;s__	207	145	103	43	79	21	2	0	0	67.98	19.09	7.41
das_tool.metabat2.170_sub.fa	118	Desulfobacterales bacterium	d__Bacteria;p__Desulfobacterota;c__Desulfobacteria;o__Desulfobacterales;f__JAABPS01;g__JAABPS01;s__	83	247	155	81	157	7	2	0	0	67.70	5.48	7.69
das_tool.maxbin2.003.fa	119	Sulfurimonadaceae bacterium	d__Bacteria;p__Campylobacterota;c__Campylobacteria;o__Campylobacterales;f__Sulfurimonadaceae;g__;s__	138	338	246	99	204	32	3	0	0	67.36	11.36	68.29
das_tool.metabat2.246_sub.fa	120	Desulfobacterales bacterium	d__Bacteria;p__Desulfobacterota;c__BSN033;o__BSN033;f__UBA1163;g__UBA1163;s__	83	247	155	82	154	10	1	0	0	66.90	6.77	0.00
das_tool.maxbin2.229_sub.fa	121	Candidatus Bathyarchaeota archaeon	d__Archaea;p__Thermoproteota;c__Bathyarchaeia;o__B26-1;f__UBA233;g__DRUK01;s__	207	149	107	51	81	11	6	0	0	66.36	15.89	13.79
das_tool.metabat2.235.fa	122	Dehalococcoidales bacterium	d__Bacteria;p__Chloroflexota;c__Dehalococcoidia;o__Dehalococcoidales;f__UBA5627;g__W693;s__	924	151	101	45	95	10	1	0	0	64.97	7.93	7.69
das_tool.metabat2.99_sub.fa	123	Dehalococcoidales bacterium	d__Bacteria;p__Chloroflexota;c__Dehalococcoidia;o__Dehalococcoidales;f__UBA5627;g__;s__	924	151	101	43	90	17	1	0	0	64.85	9.76	0.00
das_tool.maxbin2.171_sub.fa	124	Sedimentisphaerales bacterium	d__Bacteria;p__Planctomycetota;c__Phycisphaerae;o__Sedimentisphaerales;f__SG8-4;g__RBG-13-46-10;s__	2921	143	88	38	82	21	2	0	0	64.46	15.78	3.70
das_tool.metabat2.199.fa	125	Candidatus Bathyarchaeota archaeon	d__Archaea;p__Thermoproteota;c__Bathyarchaeia;o__RBG-16-48-13;f__;g__;s__	207	145	103	47	90	7	1	0	0	63.92	4.75	40.00
das_tool.concoct.128_sub.fa	126	Acidimicrobiia bacterium	d__Bacteria;p__Actinobacteriota;c__Acidimicrobiia;o__UBA5794;f__UBA5794;g__;s__	901	171	117	64	80	27	0	0	0	63.19	18.97	81.48
das_tool.maxbin2.016_sub.fa	127	Desulfobulbaceae bacterium	d__Bacteria;p__Desulfobacterota;c__Desulfobacteria;o__Desulfatiglandales;f__Desulfatiglandaceae;g__4484-190-2;s__	83	247	155	80	163	4	0	0	0	62.85	1.34	50.00
das_tool.maxbin2.104_sub.fa	128	Candidatus Atribacteria bacterium	d__Bacteria;p__Caldatribacteriota;c__JS1;o__SB-45;f__34-128;g__CG2-30-33-13;s__	2248	125	78	38	74	13	0	0	0	62.07	10.83	84.62
das_tool.metabat2.186.fa	129	Patescibacteria group bacterium	d__Bacteria;p__Patescibacteria;c__Paceibacteria;o__Paceibacterales;f__DG-74-3;g__;s__	5449	104	58	40	56	8	0	0	0	60.48	10.50	12.50
das_tool.metabat2.293_sub.fa	130	Dehalococcoidia bacterium	d__Bacteria;p__Chloroflexota;c__Dehalococcoidia;o__GIF9;f__AB-539-J10;g__;s__	924	151	101	52	92	7	0	0	0	60.13	3.00	57.14
das_tool.concoct.62.fa	131	Polaromonas sp.	d__Bacteria;p__Proteobacteria;c__Gammaproteobacteria;o__Burkholderiales;f__Burkholderiaceae;g__Polaromonas;s__	193	427	214	153	264	10	0	0	0	59.97	1.18	30.00
das_tool.metabat2.243_sub.fa	132	Thermoleophilia bacterium	d__Bacteria;p__Actinobacteriota;c__Thermoleophilia;o__RBG-16-64-13;f__RBG-16-64-13;g__;s__	732	206	120	71	118	15	2	0	0	59.45	7.17	0.00
das_tool.metabat2.109_sub.fa	133	Methyloceanibacter sp.	d__Bacteria;p__Proteobacteria;c__Alphaproteobacteria;o__Rhizobiales;f__Methyloligellaceae;g__Methyloceanibacter;s__	356	416	249	172	230	14	0	0	0	59.07	4.22	14.29
das_tool.concoct.4_sub.fa	134	Marinisomatales bacterium	d__Bacteria;p__Marinisomatota;c__Marinisomatia;o__Marinisomatales;f__;g__;s__	5449	104	58	39	50	4	8	2	1	56.94	10.14	8.00
das_tool.metabat2.53.fa	135	Candidatus Marinimicrobia bacterium	d__Bacteria;p__Patescibacteria;c__Microgenomatia;o__PFEM01;f__;g__;s__	924	151	101	50	90	11	0	0	0	56.11	3.35	27.27
das_tool.metabat2.159.fa	136	Methanoregulaceae archaeon	d__Archaea;p__Halobacteriota;c__Methanomicrobia;o__Methanomicrobiales;f__Methanoregulaceae;g__MVRE01;s__	90	233	152	85	143	5	0	0	0	55.67	1.89	0.00
das_tool.metabat2.299.fa	137	Candidatus Bathyarchaeota archaeon	d__Archaea;p__Thermoproteota;c__Bathyarchaeia;o__B26-1;f__UBA233;g__PALSA-986;s__PALSA-986 sp003133625	207	149	107	76	66	7	0	0	0	55.06	6.54	0.00
das_tool.metabat2.72_sub.fa	138	Desulfobulbaceae bacterium	d__Bacteria;p__Desulfobacterota;c__Desulfobacteria;o__Desulfatiglandales;f__Desulfatiglandaceae;g__DUZB01;s__DUZB01 sp013349725	83	247	155	106	136	5	0	0	0	54.54	2.90	0.00
das_tool.metabat2.27_sub.fa	139	Desulfobacterales bacterium	d__Bacteria;p__Desulfobacterota;c__BSN033;o__BSN033;f__UBA1163;g__UBA1163;s__	83	247	155	96	144	6	1	0	0	53.97	2.95	44.44
das_tool.maxbin2.006_sub.fa	140	Dehalococcoidia bacterium	d__Bacteria;p__Chloroflexota;c__Dehalococcoidia;o__SZUA-161;f__E44-bin15;g__JAAXQM01;s__	924	151	101	52	97	2	0	0	0	53.91	1.08	100.00
das_tool.metabat2.210_sub.fa	141	Patescibacteria group bacterium	d__Bacteria;p__Patescibacteria;c__Microgenomatia;o__PFEM01;f__;g__;s__	924	151	101	50	93	8	0	0	0	53.87	3.72	25.00
das_tool.metabat2.128_sub.fa	142	Clostridia bacterium	d__Bacteria;p__Firmicutes_D;c__Dethiobacteria;o__DTU022;f__DTU022;g__;s__	930	213	118	93	111	9	0	0	0	52.82	3.53	22.22
das_tool.concoct.205_sub.fa	143	Patescibacteria group bacterium	d__Bacteria;p__Patescibacteria;c__Microgenomatia;o__GWA2-44-7;f__UBA8517;g__RBG-13-46-13;s__	924	151	101	54	97	0	0	0	0	52.15	0.00	0.00
das_tool.concoct.241_sub.fa	144	Xanthomonadales bacterium	d__Bacteria;p__Proteobacteria;c__Gammaproteobacteria;o__Xanthomonadales;f__SZUA-36;g__JABDPF01;s__	67	481	276	230	233	18	0	0	0	51.95	3.80	22.22
das_tool.metabat2.20_sub.fa	146	Dehalococcoidia bacterium	d__Bacteria;p__Chloroflexota;c__Dehalococcoidia;o__SM23-28-2;f__SM23-28-2;g__SM23-28-2;s__	924	151	101	56	88	7	0	0	0	50.92	2.12	28.57
das_tool.concoct.91_sub.fa	147	Bacterium	d__Bacteria;p__QNDG01;c__QNDG01;o__QNDG01;f__;g__;s__	2993	147	91	56	90	1	0	0	0	50.32	0.55	0.00
das_tool.metabat2.146.fa	148	Candidatus Atribacteria bacterium	d__Bacteria;p__Caldatribacteriota;c__JS1;o__SB-45;f__34-128;g__;s__	2248	125	78	57	67	1	0	0	0	49.92	0.64	100.00
das_tool.maxbin2.106_sub.fa	149	Anaerolineales bacterium	d__Bacteria;p__Chloroflexota;c__Anaerolineae;o__Anaerolineales;f__E44-bin32;g__E44-bin32;s__	924	163	110	78	73	10	2	0	0	49.87	9.42	0.00
das_tool.concoct.97_sub.fa	150	Armatimonadetes bacterium	d__Bacteria;p__Armatimonadota;c__CAIYQO01;o__WVXJ01;f__DTIZ01;g__;s__	924	161	108	78	67	14	2	0	0	46.85	6.59	20.00
das_tool.concoct.235_sub.fa	151	Bacteroidales bacterium	d__Bacteria;p__Bacteroidota;c__Bacteroidia;o__Bacteroidales;f__VadinHA17;g__SR-FBR-E99;s__	350	316	210	157	146	13	0	0	0	45.86	4.38	7.69
das_tool.maxbin2.069_sub.fa	152	Syntrophales bacterium	d__Bacteria;p__Desulfobacterota;c__Desulfobaccia;o__Desulfobaccales;f__0-14-0-80-60-11;g__0-14-0-80-60-11;s__	83	247	155	121	120	6	0	0	0	44.98	1.89	66.67
das_tool.concoct.161_sub.fa	153	Candidatus Aenigmarchaeota archaeon	d__Archaea;p__Aenigmatarchaeota;c__Aenigmatarchaeia;o__QMZP01;f__QMZP01;g__;s__	207	149	107	87	62	0	0	0	0	43.60	0.00	0.00
das_tool.concoct.105_sub.fa	154	Candidatus Thorarchaeota archaeon	d__Archaea;p__Asgardarchaeota;c__Thorarchaeia;o__Thorarchaeales;f__Thorarchaeaceae;g__MP8T-1;s__	207	149	107	80	67	2	0	0	0	42.76	1.40	50.00
das_tool.metabat2.181.fa	155	Demequinaceae bacterium	d__Bacteria;p__Actinobacteriota;c__Actinomycetia;o__Actinomycetales;f__Demequinaceae;g__WTKG01;s__	580	288	173	154	130	4	0	0	0	42.24	0.96	50.00
das_tool.metabat2.2_sub.fa	156	Patescibacteria group bacterium	d__Bacteria;p__Patescibacteria;c__Microgenomatia;o__UBA10105;f__UBA927;g__UBA10108;s__	924	151	101	78	73	0	0	0	0	39.69	0.00	0.00
das_tool.maxbin2.132_sub.fa	157	Dehalococcoidia bacterium	d__Bacteria;p__Chloroflexota;c__Dehalococcoidia;o__GIF9;f__UBA5620;g__9FT-COMBO-48-23;s__	924	151	101	81	69	1	0	0	0	39.58	0.50	100.00
das_tool.metabat2.215.fa	158	Patescibacteria group bacterium	d__Bacteria;p__Patescibacteria;c__Microgenomatia;o__PFEM01;f__;g__;s__	924	160	109	89	71	0	0	0	0	38.14	0.00	0.00
das_tool.maxbin2.150_sub.fa	159	Dehalococcoidia bacterium	d__Bacteria;p__Chloroflexota;c__Dehalococcoidia;o__DSTF01;f__;g__;s__	924	151	101	80	69	2	0	0	0	36.65	0.28	100.00
das_tool.concoct.10_sub.fa	160	Patescibacteria group bacterium	d__Bacteria;p__Patescibacteria;c__Microgenomatia;o__PFEM01;f__;g__;s__	5449	104	58	49	49	6	0	0	0	31.87	0.94	0.00
das_tool.metabat2.125_sub.fa	161	Burkholderiales bacterium	d__Bacteria;p__Proteobacteria;c__Gammaproteobacteria;o__Burkholderiales;f__SG8-39;g__2-12-FULL-64-23;s__	235	419	211	273	144	2	0	0	0	30.18	0.63	0.00
das_tool.metabat2.171_sub.fa	162	Actinobacteria bacterium	d__Bacteria;p__Actinobacteriota;c__UBA4738;o__UBA4738;f__;g__;s__	901	171	117	111	60	0	0	0	0	27.99	0.00	0.00
das_tool.metabat2.63_sub.fa	163	Desulfobacterales bacterium	d__Bacteria;p__Desulfobacterota;c__Desulfobacteria;o__Desulfobacterales;f__UBA11574;g__;s__	83	247	155	173	71	3	0	0	0	25.10	0.80	66.67
das_tool.concoct.142_sub.fa	164	Deltaproteobacteria bacterium	d__Bacteria;p__Desulfobacterota;c__Desulfobaccia_A;o__RBG-13-43-22;f__RBG-13-43-22;g__RBG-13-43-22;s__	83	247	155	164	81	2	0	0	0	23.75	0.07	0.00
