# Supplementary material for: The Polar Fox Lagoon in Siberia harbours a community of Bathyarchaeota possessing the potential for peptide fermentation and acetogenesis
Source: Antonie Van Leeuwenhoek. 2022 Aug 10;115(10):1229–44. doi: 10.1007/s10482-022-01767-z (PMC9534799; doi:10.1007/s10482-022-01767-z)
Supplement: Supplementary file 2 — Supplementary Table S2: MEROPS classification of putative peptidases (XLSX 14 KB) [file 10482_2022_1767_MOESM2_ESM.xlsx]

## Sheet: Sheet1
306	341.32	1.11542
220	246.7	1.12136
395	419.18	1.06122
256	247.83	0.968086
345	377.76	1.09496

## Sheet: Sheet2
MEROPS family	MAG002	MAG004	MAG011	MAG014	MAG019	MAG033	MAG048	MAG060	MAG062	MAG066	MAG095	MAG097	MAG098	MAG102	MAG107	MAG114	MAG117	MAG121	MAG125	MAG137
A22	0	0	0	0	0	0	0	0	0	1	0	0	0	1	0	0	0	0	0	0
A24	0	0	0	0	1	0	0	1	1	0	0	0	0	0	0	0	0	0	0	0
A31	1	1	1	2	1	1	1	0	1	1	1	1	1	1	1	1	0	1	0	0
A32	0	0	0	0	0	0	0	0	0	0	0	0	0	0	0	0	0	1	0	0
C01	0	0	0	0	0	0	2	0	0	0	0	0	0	0	0	0	0	0	0	0
C15	0	0	0	1	0	0	0	0	0	0	0	0	0	0	1	0	0	0	0	0
C26	2	2	3	1	5	4	1	5	5	3	0	4	3	4	3	3	2	1	3	2
C44	1	0	0	0	1	0	0	1	1	0	0	1	0	0	0	0	0	0	0	0
C45	0	0	0	0	0	0	0	0	0	0	0	0	0	0	1	1	0	0	0	0
C56	0	0	0	0	1	0	0	0	1	1	0	0	0	0	0	0	0	0	0	0
C69	0	0	0	0	0	0	0	1	0	0	0	0	0	0	0	0	0	0	0	0
G01	0	0	0	0	0	1	0	0	0	0	0	1	0	0	0	0	0	0	0	0
I04	1	0	0	0	0	0	1	0	0	0	0	0	0	0	0	0	0	0	0	0
I87	0	0	0	0	0	0	0	0	0	0	0	0	0	0	0	1	0	0	0	0
M03	0	0	0	0	0	0	0	0	0	0	0	0	1	1	1	0	0	0	0	0
M103	1	3	2	0	5	1	0	2	2	0	1	2	0	2	0	1	1	1	0	1
M14	0	0	1	0	0	0	0	1	0	0	0	0	0	0	1	0	0	0	0	0
M16	0	0	0	0	0	0	0	0	0	0	0	0	0	0	0	0	0	1	0	0
M19	0	0	0	0	2	0	3	1	1	0	0	0	0	0	2	0	0	0	1	0
M20	0	0	0	1	9	1	4	4	1	0	0	2	0	1	7	2	0	1	1	1
M24	3	3	2	4	5	2	5	2	4	3	2	1	1	1	4	3	0	2	2	1
M28	0	0	0	0	3	0	0	1	0	0	0	0	0	0	0	0	0	0	1	0
M29	0	0	0	0	0	0	0	1	1	0	2	0	0	0	0	0	0	1	0	0
M32	1	2	1	0	1	0	0	1	1	1	1	1	1	0	1	0	0	1	1	0
M38	2	3	1	3	6	3	4	2	2	0	3	1	3	0	2	1	1	3	1	1
M42	2	1	1	0	1	1	2	1	2	0	0	2	0	1	4	1	1	0	1	0
M48	1	2	1	1	1	2	2	1	2	2	1	0	0	0	2	0	1	1	1	0
M50	3	2	2	3	1	1	3	1	3	2	0	2	0	1	2	3	0	0	1	1
M54	0	1	1	1	0	1	0	0	0	0	1	0	0	0	0	0	1	1	0	0
M55	0	0	1	0	1	0	1	1	0	0	0	0	0	0	1	0	0	0	0	0
M67	1	0	1	3	2	1	1	2	1	1	0	1	1	1	1	2	1	1	1	1
M81	0	0	0	0	1	0	1	1	0	0	0	0	0	0	0	0	0	0	0	0
M82	0	0	0	1	0	0	0	0	0	0	0	0	0	0	0	0	0	0	0	0
M95	0	0	0	0	0	0	0	0	0	0	1	0	0	0	0	0	0	0	0	0
P01	0	0	0	0	0	0	0	0	0	0	0	0	0	0	1	0	0	0	0	0
S01	3	1	2	1	0	2	0	1	1	2	1	0	2	0	0	1	3	2	0	1
S08	0	0	1	0	1	0	0	0	0	0	0	0	0	0	0	1	0	0	0	0
S09	0	0	0	1	0	0	1	0	0	0	0	0	0	0	1	0	0	0	1	0
S12	0	0	0	0	0	0	0	0	0	0	0	1	0	0	3	0	0	0	0	0
S13	0	0	0	0	0	0	0	0	0	0	0	0	0	0	1	0	0	0	0	0
S16	0	1	0	0	2	1	1	0	0	0	0	1	0	1	0	1	0	0	1	0
S26	0	0	0	1	1	0	0	2	1	0	0	0	0	1	0	1	1	0	0	0
S33	1	0	0	3	0	1	1	2	2	1	0	1	0	1	2	1	0	0	3	1
S54	2	2	2	1	1	1	2	3	1	1	0	1	1	2	0	1	1	0	1	0
S66	0	0	0	1	0	0	0	0	0	0	0	0	0	0	1	0	0	0	0	0
T01	3	4	3	3	3	2	2	2	4	3	3	3	2	3	4	0	4	3	3	1
T02	0	1	0	0	0	1	0	0	0	0	0	0	0	0	0	0	0	1	0	0
T03	0	0	0	0	1	0	2	2	0	0	0	0	0	0	2	1	0	0	0	0
U32	1	1	1	1	1	0	1	0	0	1	0	0	0	2	0	0	0	0	1	0
