# Supplementary material for: The Polar Fox Lagoon in Siberia harbours a community of Bathyarchaeota possessing the potential for peptide fermentation and acetogenesis
Source: Antonie Van Leeuwenhoek. 2022 Aug 10;115(10):1229–44. doi: 10.1007/s10482-022-01767-z (PMC9534799; doi:10.1007/s10482-022-01767-z)
Supplement: Supplementary file 3 — Supplementary Table S3: dbCAN2 annotation results (XLSX 15 KB) [file 10482_2022_1767_MOESM3_ESM.xlsx]

## Sheet: Sheet1
CAZy	MAG002	MAG004	MAG011	MAG014	MAG019	MAG033	MAG048	MAG060	MAG062	MAG066	MAG095	MAG097	MAG098	MAG102	MAG107	MAG114	MAG117	MAG121	MAG125	MAG137
AA2	0	0	0	0	0	0	0	0	0	0	0	0	0	1	0	0	0	0	0	0
AA3	0	0	0	0	0	0	0	1	0	0	0	0	0	0	0	0	0	0	0	0
AA4	0	0	0	0	1	0	0	1	0	0	0	0	0	0	1	0	0	0	1	0
AA6	1	1	1	1	1	1	0	1	1	1	1	1	1	1	1	1	0	0	0	1	1,4-benzoquinone reductase
CBM2	0	0	0	0	0	0	0	0	1	1	0	0	0	0	0	0	0	0	0	0
CBM32	0	0	0	0	0	0	0	0	1	1	0	0	1	0	0	0	0	0	0	0
CBM48	0	0	0	0	0	0	0	3	0	0	0	0	0	0	0	0	0	0	0	0
CBM5	0	1	0	1	1	1	0	0	1	1	0	1	0	1	0	0	1	1	1	0
CBM50	1	1	1	1	1	1	1	1	1	1	0	1	1	0	1	1	1	1	1	0	Chitin/peptidoglycan degradation
CBM66	1	0	0	0	0	0	0	0	0	0	0	0	0	0	0	0	0	0	0	0
CE0	0	0	0	0	0	0	0	0	0	0	0	0	0	0	2	0	0	0	0	0
CE1	1	0	1	0	0	0	0	1	0	0	0	0	0	0	1	0	0	0	1	0
CE14	0	0	1	0	1	0	0	0	2	2	0	0	0	0	1	1	0	0	0	0
CE4	0	1	0	1	1	0	1	1	1	1	0	0	0	1	1	0	0	0	0	0
CE7	1	0	0	0	0	0	0	0	0	0	0	0	0	0	0	0	0	0	0	0
CE8	0	0	0	1	0	0	0	0	1	1	0	0	0	0	0	0	0	0	0	0
CE9	0	0	0	0	0	0	1	0	0	0	0	0	0	0	0	0	0	0	0	0
GH1	1	1	1	1	1	1	1	0	1	1	0	1	3	1	0	0	0	1	1	0	Beta sugar degradation
GH101	1	1	1	1	1	0	0	0	0	0	1	0	1	0	0	0	0	1	0	0
GH109	1	1	1	1	1	1	1	1	1	1	1	0	1	0	1	1	0	1	0	0	α-N-acetylgalactosaminidase (EC 3.2.1.49); β-N-acetylhexosaminidase (EC 3.2.1.52)
GH113	0	0	0	0	0	0	0	0	0	0	0	0	0	1	0	0	0	0	0	0
GH116	0	0	0	0	0	0	0	0	0	0	0	0	0	0	3	0	0	0	0	0
GH13	0	0	0	0	0	0	1	0	0	0	0	0	0	0	0	0	0	0	1	0
GH130	2	0	0	1	1	1	1	0	2	2	0	1	2	0	1	0	0	2	1	0	Mannan catabolism
GH133	3	3	3	0	0	3	0	0	0	0	1	0	2	0	0	0	0	3	0	0
GH137	1	0	0	0	0	0	0	0	0	0	0	0	0	0	0	0	0	0	0	0
GH168	1	0	0	0	0	0	0	0	1	1	0	0	0	0	0	0	0	0	0	0
GH171	0	0	0	0	0	0	2	0	0	0	0	0	0	0	2	0	0	0	0	0
GH18	0	0	0	0	0	0	0	0	0	0	0	0	0	0	0	0	0	0	0	0
GH20	0	0	0	0	0	0	1	0	0	0	0	0	0	0	0	0	0	0	0	0
GH25	0	0	0	0	0	0	0	0	1	1	0	0	0	0	0	0	0	0	0	0
GH28	1	1	1	1	1	1	1	1	0	0	1	1	1	0	0	0	0	0	0	0
GH38	0	0	0	1	0	0	0	3	0	0	0	0	0	0	0	0	0	0	0	0
GH39	0	0	0	0	1	0	0	0	0	0	0	0	0	0	0	0	0	0	0	0
GH4	0	0	0	0	0	0	0	0	0	0	0	0	0	0	2	0	0	0	0	0
GH5	1	0	1	0	0	1	0	1	1	1	0	0	0	0	0	0	0	1	0	0
GH57	3	3	3	0	0	3	0	1	1	1	3	0	3	3	0	0	3	0	0	3	Alpha-amylase
GH84	0	0	0	0	0	0	0	1	0	0	0	0	0	0	0	0	0	0	0	0
GH94	0	0	0	0	0	0	0	0	0	0	0	0	3	0	0	0	0	0	0	0
GH99	0	0	2	0	0	0	0	0	2	2	1	0	0	0	1	0	0	0	0	0
GT0	0	1	1	0	1	0	1	0	0	0	0	0	0	0	0	0	0	1	0	0
GT1	0	0	0	1	0	0	1	1	1	1	1	0	0	1	0	1	0	0	0	0
GT105	0	0	0	0	0	0	0	0	1	1	0	0	0	0	0	0	0	0	0	0
GT14	0	0	0	0	0	0	0	1	0	0	0	0	0	0	0	1	0	0	0	0
GT2	1	1	1	1	1	1	1	1	1	1	2	1	1	1	1	1	1	1	1	3	Cellulose/chitin synthase?
GT28	1	1	0	0	0	0	0	0	2	2	0	0	1	1	1	0	0	1	1	0
GT35	3	0	0	0	0	3	0	0	1	1	0	0	0	0	0	3	0	0	0	0
GT39	1	0	0	1	1	0	0	0	0	0	0	0	0	2	0	1	0	0	0	0
GT4	1	1	1	1	1	1	1	1	1	1	0	1	1	1	1	1	1	1	1	2	Sucrose synthase
GT5	3	2	2	0	0	2	0	2	2	2	0	2	3	0	0	0	2	0	0	3	Starch/aminosugar synthase
GT66	1	1	1	2	1	1	0	3	3	3	0	2	1	2	1	0	1	1	0	0	Glycoprotein synthesis
GT7	1	1	1	1	1	1	0	0	1	1	1	0	1	1	0	1	1	1	0	0	Lactose synthesis
GT76	0	0	0	0	0	0	0	1	0	0	0	0	0	0	1	0	0	0	0	0
GT81	0	0	0	0	0	0	0	0	0	0	0	0	0	0	0	0	2	0	0	0
GT83	0	0	0	0	1	1	0	1	1	1	0	1	0	0	0	0	1	0	0	1
PL9	1	0	0	0	0	0	0	0	0	0	0	0	0	0	0	0	0	0	0	0
